# Supplementary material for: Epidermal growth factor receptor activation is essential for kidney fibrosis development
Source: Nat Commun. 2023 Nov 14;14:7357. doi: 10.1038/s41467-023-43226-x (PMC10645887; doi:10.1038/s41467-023-43226-x)
Supplement: Supplementary file 4 — Source Data [file 41467_2023_43226_MOESM4_ESM.xlsx]

## Sheet: Fig 1
	Figure 1A						Figure 1B						Figure 1C
	0	1	3	7	11		0	1	3	7	11		0	1	3	7
	0.026604	0.145873	0.380451	0.349602	0.625805		0.456	0.86082	1.78359	14.5081	17.2412		0.01	1.12645	2.14174	22.6711
	0.01889	0.255923	0.34791	0.539533	0.289731		0.357	0.925166	1.06347	15.6901	18.5042		0.01	0.698235	2.45681	28.4387
	0.027257	0.176383	0.318813	0.376777	0.36622		0.289	0.489637	1.87746	15.3992	13.4617		0.02	1.263	5.24735	24.6546
	0.033418	0.178227	0.412591	0.62364	0.323937		0.279	0.573865	0.367747	20.8472	13.8305		0.005	2.88343	2.00109	26.8116
	0.041257	0.203174	0.384161	0.707491	0.484572		0.255	0.40605	0.737024	16.0977	18.5556		0.03	1.51234	2.38797	37.8123
	0.022921	0.288129	0.31771	0.353991	0.406347		0.389	0.737024	1.49877	6.39872	18.8277		0.02	1.658	0.971024	25.9342
	0.03933	0.20402	0.273722	0.364195	0.489637		0.279	0.731426	0.998029	14.8129	14.8129		0.05	1.33587		23.3408
	0.02496	0.329599		0.458116			0.198621	0.626673		17.8492			0.06			33.1006
	Figure 1E
		WT								iRhom2-/-
	Acta2	0.79646	0.935032	1.06241	1.16369	1.04241				0.667723	0.176373	0.293881	0.266665	0.768067	0.36354	0.493868
	Col1a1	0.734054	1.02864	1.19339	0.938448	1.10546				0.653301	0.578137	0.478892	0.435657	0.509639	0.456163	0.547332
	Col3a1	0.896237	0.799803	1.12727	1.09764	1.07905				0.675929	0.188791	0.324301	0.294489	0.653381	0.375078	0.488157
	Fn	0.832609	0.696083	1.14289	1.28373	1.04468				0.664234	0.212977	0.262959	0.249154	0.614986	0.390009	0.501856
	Tgfb1	0.890695	0.920333	1.09919	1.0576	1.03219				0.646102	0.677922	0.855159	0.754564	0.755383	0.721496	0.831046
	Figure 1F		WT					iRhom2-/-
		a-SMA	1.04	1.02	0.96	0.98		0.46	0.49	0.65	0.73
		Col IV	1.2	1.2	0.9	0.7		0.55	0.25	0.28	0.32
	Figure 1G				Figure 1H
		WT	iRhom2-/-		WT	iRhom2-/-
		7.23	2.1465		10.747	7.8618
		7.32	1.487		11.9757	5.52609
		6.062	2.7665		14.7092	5.72079
		7.98	2.9655		18.2748	7.65127
		5.6185	1.292		12.5267	7.80742
		5.242	1.034			7.09798
						8.61797
	Figure 1I		WT									iRhom2-/-
		Tnfa	0.842783	0.937379	0.952202	1.21962	1.04801					0.776851	0.398309	0.456996	0.490176	0.682323	0.546606	0.656312
		Il1a	0.858769	0.888265	1.13701	1.17851	0.937446					0.548507	0.130651	0.177093	0.363056	0.582514	0.554413	0.158281
		Il1b	1.16551	0.880463	0.907618	0.999233	1.04718					0.791667	0.625162	0.576793	0.824708	0.722443	0.636588	0.608574
		Il6	1.04452	0.947496	1.07587	0.90018	1.03193					0.517696	0.386204	0.409288	0.43202	0.858021	0.566113	0.446323
		Ccl2	0.963875	0.650531	1.16412	1.17065	1.05082					0.379178	0.194125	0.132578	0.193129	0.662582	0.178939	0.431421
		Ccl3	0.903441	0.965464	0.942026	1.13411	1.05496					0.782598	0.465184	0.413028	0.704191	0.793105	0.619186	0.605338

## Sheet: Fig 2
Figure 2D						Figure 2E						Figure 2F						Figure 2G
0	1	3	7	11		0	1	3	7	11		0	1	3	7	11		0	1	3	7	11
1.89577	3.12268	6.82006	4.84597	9.09948		8.43147	24.6546	21.1382	18.3129	16.7233		0.005372	1.94637	1.16941	1.71687	1.41596		2.04313	2.25596	2.23734	2.40458	3.90625
1.59746	5.32132	5.63253	6.95372	5.19018		8.86293	25.6482	20.0396	19.4108	17.6891		0.005616	1.87356	1.70904	1.57329	1.37417		2.1299	1.82739	2.19627	2.40531	4.67117
1.79351	3.75232	5.76286	1.93158	6.78235		9.96441	24.6546	13.6685	19.8	22.0206		0.006447	1.42088	1.35077	1.88529	1.20396		1.77742	1.61528	2.14026	1.93024	3.60446
2.06306	3.55484	6.90568	7.56209	6.05356		6.10228	16.8629	20.9051	14.7004	11.8169		0.007069	1.62407	1.16375	1.94606	1.55393		1.6019	1.50189	2.39294	2.07741	3.43375
1.835	4.06086	7.12448	6.62437	4.95465		7.0562	20.7463	14.6495	13.5553	20.732		0.014267	0.816081	1.43573	1.63669	0.904244		1.84521	1.74446	2.08896	2.17918	3.45284
1.0554	5.20459	6.45217	5.45578	9.90931		7.57258	15.5494	11.5978	15.0301	24.7703		0.018008	1.72642	1.16295	1.05393	0.897376		2.34857	2.11959	1.83882	2.726	2.52938
2.00804	3.97178	4.68739	5.26263	7.06546		8.9184	16.1536	16.0957	11.4699	15.701		0.01154	1.01451	1.28953	1.36205	1.74931		1.76392	1.29754	2.67175	1.65724	4.38563
1.69912	5.1794		6.90568			8.65051	24.0108		21.7627			0.009511	1.38543		1.99246			2.29865	1.72283		3.11187
Figure 2H						Figure 2I						Figure 2J
0	1	3	7	11		0	1	3	7	11		0	1	3	7	11
0.083088	0.096977	0.21357	0.31031	0.653285		0.0014	0.034765	0.093026	0.234195	0.596992		6.48355	6.66121	22.813	20.6459	42.2472
0.084775	0.194088	0.296434	0.367747	0.351059			0.067723	0.15494	0.239448	0.238124		6.21082	12.1492	23.1957	29.1169	22.5614
0.078171	0.122919	0.234846	0.104733	0.404941		0.00314	0.057823	0.102152	0.091873	0.42126		5.92077	7.92156	22.3745	7.46832	31.5766
0.095708	0.164571	0.257882	0.416326	0.40889		0.003639	0.060824	0.117098	0.317931	0.375995		7.49945	9.22011	22.7498	36.906	31.0557
0.133581	0.152279	0.306251	0.343358	0.409741		0.005076	0.045335	0.203738	0.292962	0.298289		6.59231	9.84768	23.4056	35.7726	29.3194
0.035867	0.183746	0.242454	0.352033	0.365713			0.016354	0.06929	0.157867	0.636302		2.76789	13.2212	20.0119	25.6126	33.0547
0.080313	0.141491	0.265316	0.255569	0.424191		0.005251	0.055237	0.015995	0.15355	0.39169		6.84848	9.43998	18.6976	23.1636	36.1465
0.076351	0.184896		0.43763				0.134697		0.263301			5.85547	12.3444		29.7906

## Sheet: Fig 5
Figure 5A				Figure 5B
WT	FibEGFR-/-				WT							FibEGFR-/-
0.9	0.55			Acta2	0.76165	0.64042	0.88912	1.68399	1.02484	0.999982		0.437314	0.47053	0.73478	0.431919	0.503852	0.5157
0.8	0.36			Col1a1	0.71098	0.943571	0.754986	1.33915	1.25131	1		0.4427	0.711382	0.864167	0.910479	0.602369	0.70622
1.2	0.29			Col4a1	1.15925	0.795335	0.711322	0.853545	1.48065	0.999897		0.613066	0.621323	0.786252	0.494994	0.7524	0.65352
1.4	0.44			Fn	0.894408	0.801594	0.72258	1.30959	1.2718	1.00003		0.389747	0.508449	0.646362	0.649699	0.605502	0.55995
1
				Figure 5C
				PDGFRβ	1.03	0.88	1.232	0.943				0.32	0.46	0.41	0.29	0.31
				Col IV	0.93	0.86	1.3	1.01				0.23	0.34	0.43	0.39	0.56
				α-SMA	0.86	1	1.15	1.12				0.65	0.51	0.67	0.46	0.45
Figure 5D						Figure 5E			Figure 5F
WT	FibEGFR-/-		WT	FibEGFR-/-		WT	FibEGFR-/-		WT	FibEGFR-/-
1225.65	424.38		394.3	87.01		15.678	1.715		11.2153	6.057
897.9	115.89		460.05	140.9		18.834	2.368		11.7767	3.78667
1169.6	135.22		616.82	47.09		5.665	0.856		13.2547	3.82667
797.02	388.81		515.22	56.44		6.321	1.182		9.27533	3.21133
713.62	179.22		463.98	17.39		7.128	0.891		7.75733	3.834
980.76	256.7		484.07	89.77		13.125	1.552

## Sheet: Fig 6
Figure 6B																					Figure 6C
		WT									FibEGFR-/-										WT	FibEGFR-/-		WT	FibEGFR-/-
	0	22	19	23	21	24					22	23	21	21.3							18.4	68.6		23.1	44.4
	1	78	116	69	90	112	65	76	71		57	52	101	74	112	120	76	102	180		99.8	44.4		215.6	63.4
	3	54	88	68	85	86	61	68	56		61	79	89	71	71	85	61	73	102		32.6	53.3		87.8	198.1
	6	51	86	70	79	74	38	40	58		71	56	75	85	57	80	42	48	75		47.9	42.9		77.9	47.5
	8	35	61	51	66	67	30	36	41		48	50	57	52	43	49	31	45	73		127.5	70.3		162.8	76.4
Figure 6D																					8.2	71.6		7.4	103.6
		WT									FibEGFR-/-										8.1	20.3		8.9	30.2
	Tnf	0.454895	1.53984	0.689774	0.933246	1.99468	0.280717	0.535894	0.570953		0.673616	0.798892	1.34773	0.445775	0.950698	0.984048	0.643979	0.920158	1.23511		47.5	73.3		19.4	55.5
	Il1a	0.247256	1.91524	0.106869	0.449974	1.56	0.102018	0.276788	0.341856		0.178274	0.334162	2.36893	0.150738	0.309569	0.353977	0.230693	0.261725	0.811931			114.5			143.9
	Il1b	1.15674	2.22125	0.508306	0.653395	1.27336	0.314197	0.735962	0.636793		0.888615	1.06891	2.34927	0.558573	0.621263	0.93103	0.51959	0.797539	1.26521
	Ccl2	0.391973	1.76418	0.572889	0.758375	2.40503	0.133266	0.237267	0.73703		0.616381	0.914276	1.97932	0.472679	1.0478	0.963456	0.55346	0.949143	1.50349
	Ccl3	0.46618	2.47794	1.13587	0.966392	1.72547	0.287043	0.570049	0.371053		0.507485	0.629867	1.04181	0.390744	0.652912	0.548505	0.580984	0.540927	1.10677
	Il23a	0.693374	1.4144	0.945926	1.10947	1.18655	0.924698	0.874647	0.85094		0.628618	0.579297	1.22233	0.622342	0.647867	0.739321	0.783511	0.76175	1.01496
	Ifng	0.863343	1.21394	1.04999	0.823641	1.56764	0.682655	0.996069	0.80272		1.35767	1.04342	1.08735	1.45317	0.823771	0.877097	0.718631	0.876938	0.761939
Figure 6E		WT									FibEGFR-/-
	α-SMA	0.935484	1.36747	0.878931	0.825461	0.992655	0.371008	0.445041	0.442924	0.491354	0.369655
	Collagen I	1.0283	0.979116	1.11087	1.01858	0.863131	0.60178	0.791194	0.771912	0.841131	0.789685
	Fibronectin	0.833787	0.881171	1.37572	1.10508	0.834246	0.701192	0.700672	0.758979	0.754709	0.62104
Figure 6F				Figure 6G
	WT	FibEGFR-/-		WT	FibEGFR-/-
	3.099	0.843		4.9605	2.1735
	2.512	1.202		8.146	1.2755
	3.747	0.848		4.121	1.074
	3.18	1.376		3.592	2.5365
	3.913	0.988		3.2856	1.569
	3.586	0.522		3.418

## Sheet: Fig 7
Figure 7B																		Figure 7C
		WT								FibEGFR-/-
	0	26.4	2.8	32.1	28.8	28	29.5	21.7		21.7	27.3	29.3	23.1	24	29.2	22.3	24.9		85.8	90.3
	3	113.5	126.4	60.6	164	104.3	123.3	219.8		181.8	73.3	153.4	169.8	100.7	131.7	131.7	122.5		80.2	85.2
	7	63.6	153.1	67.7	82	59.2	58.6	131.6		131.6	64	100.9	129.6	62.7	102.2	119	71.9		110.6	13.1
	10	46.5	97	56.4	78.1	48.5	52.6	103		103	63.1	41.1	101.7	47.6	81.3	88	87.4		10	54.6
	17	60.4	42.56	54.6	55.49	38.54	34.08	67.54		67.54	43.89	37.2	73.78	56	66.64	62	66.2		62.6	91.2
Figure 7D																			41.7
		WT								FibEGFR-/-									4.4
	Ermr1	10.957	9.05079	13.4151	7.18738	6.20278	6.49802	10.6479		3.74713	7.94906	7.70553	3.73736	5.36205
	Cd68	15.701	14.731	8.99811	4.03607	12.0485	5.2038	10.9685		6.02426	10.7613	8.22926	7.28645	6.24103
Figure 7E
		WT								FibEGFR-/-
	Cd3	1.25857	1.28703	2.02902	1.37417	1.70837	1.59205	1.15602		1.40663	1.83285	1.18438	0.657829	0.908642
	Cd4	0.580265	1.05077	0.918775	0.152807	1.12088	0.245839			0.31182	0.901116	0.886205	0.297257	0.378872
	Cd8	1.1973	1.70265	1.62314	0.328687	1.35377	0.764074			0.662404	1.91463	0.78419	0.729163	1.2868
Figure 7F		WT								FibEGFR-/-
	Tnf	0.803635	1.14734	1.44467	0.897769	1.12954	0.577047			0.702095	1.37053	0.760314	0.297454	0.407462
	Il1a	1.45903	1.26436	1.31769	0.516324	0.940832	0.501761			0.528513	0.967954	1.00006	0.140828	0.347001
	Il1b	2.0656	1.67546	0.81539	0.110152	1.03782	0.295568			0.696677	1.12784	0.059316	0.324111	0.398199
	Il6	1.2	1.3483	1.02542	0.98063	0.902639	0.543011			1.22622	1.5771	0.58933	0.576431	0.97957
	Ccl2	1.30183	1.08487	0.733145	0.592197	1.24103	1.04693			0.641063	0.990712	1.074	0.500186	0.71824
	Ccl3	1.41025	0.97945	1.33639	0.726603	1.00824	0.539062			0.51404	1.32221	0.785064	1.03958	0.434056
	Il23	0.490572	1.19762	1.327	1.02153	0.855698	1.10757			0.626842	1.03683	1.05032	0.661598	0.522743
	Ifng	1.09696	1.06408	1.17326	1.02419	1.10542	0.536079			1.43977	2.14729	0.696699	1.57923	1.02848
Figure 7G		WT								FibEGFR-/-
	Tnf	0.740917	0.715895	1.34523	2.18605	1.37288	0.411399	0.227624		0.509225	1.79711	0.386845	0.298581	0.772692
	Il1a	0.691714	0.712001	1.6138		1.5407	0.44178			0.53125	2.09393	0.353435	0.400715	0.719854
	Il1b	1.34556	0.635717	1.91635	0.638255	1.30415	0.734171	0.425799		0.649002	2.21043	0.509085	0.436738	1.64096
	IL6	0.888567	0.620201	1.77969		1.52005	0.9188	0.27269		1.10742	2.25879	0.725495	0.396887	1.20473
	Ccl3	0.894125	1.2324	1.92524		0.368276	1.12184	0.458117		2.53165	2.14469	0.546822	1.24539	1.00549
	Il23a	0.281347	0.898	2.17212		0.495476		1.05106		0.74782	0.526692	1.14819	0.783074	1.18074
Figure 7H
		WT								FibEGFR-/-						WT	FibEGFR-/-
	Acta2	170.77	150.29	254.46	273.91	95.99	155.44	232.12		13.53	31.38	18.93	21.14	9.94		6.03	2.46
	Col1a1	83.93	109.31	151.85	160.33	116.62	95.34	83.73		85.12	37.78	40.31	31.73	85		6.6	1.53
	Col4a1	196.16	86.35	140.43	231.96	103.28	125.24	226.54		56.58	64.63	39.23	74.17	33.87		6.3	2.4
Figure 7I																12.08	0.53
		WT								FibEGFR-/-
	α-SMA	1.36001	1.38855	0.728546	0.592518	0.930375		0.362753	0.312394	0.549673	0.306972	0.193768	0.1792
	Collagen I	1.39522	0.732166	1.25543	0.969487	0.794769		0.632725	0.515664	0.996837	0.674916	0.544884	0.478167
	Fibronectin	1.2344	0.970474	1.02596	0.936287	0.832882		0.620568	0.628586	0.882097	0.884755	0.78369	0.675514
Figure 7J			Figure 7K
	WT	FibEGFR-/-		WT	FibEGFR-/-
	6.08	2.031		15.213	7.4375
	5.57	1.851		10.7635	6.2725
	4.53	2.227		10.578	6.773
	9.13	1.326		12.426	5.627
	6.87	1.667		9.7125	4.029
	7.04	1.405

## Sheet: Fig 9
Figure 9A			Figure 9B			Figure 9C			Figure 9D
3.95333	3.40733		WT	FibEGFR-/-		WT	FibEGFR-/-		WT	FibEGFR-/-		WT	FibEGFR-/-
5.80267	2.50847		3	2.53		11.38	5.88		43	38		34.8837	10.5263
5.81667	3.26267		2.53	2.88		9.26	2.75		49	32		36.7347	6.25
6.12333	3.30133		3.72	1.39		8.7	4		51	37		43.1373	5.40541
			2.67	1.76		6	6.52		53	25		28.3019	8
			3.75	1.23					59	34		35.5932	2.94118
			2.07	1.63
			3.22	1.17

## Sheet: Fig 10
Figure 10A
0	1	3	7	11		0	1	3	7	11		0	1	3	7	11
1.93829	8.39648	14.4679	20.6745	30.6281		0.125328	0.39551	1.19316	2.08607	6.79646		0.072182	0.268089	1.04376	2.36983
2.70905	9.87502	18.9193	20.8762	19.7637		0.2762	0.392778	1.36205	3.93615	4.09478		0.100885	0.27928	0.957792	1.81225	3.6981
1.71331	11.7109	20.4041	33.6792	26.886		0.105827	0.166061	1.29754	2.17013	5.76286		0.084482	0.355713	1.05393	1.43772	2.00386
2.726	7.52027	17.7505	28.976	23.4219		0.193685	0.382567	1.71806	3.61197	3.48893		0.107082	0.257347	1.29485	2.43815	3.24852
2.25759	11.454	13.716	24.5863	30.8625		0.185281	0.208741	1.25508	4.26866	6.69361		0.125851	0.321031	0.86801	2.46192	1.93561
3.15313	4.33125	12.5689	22.22	20.6316		0.104515	0.3342	1.21401	3.54745	5.38439		0.063892	0.098604	0.619761	2.20807	2.45681
2.08318	10.3373	9.42691	18.88	20.1371		0.106859	0.276583	0.932893	2.82997	3.84447		0.109029	0.360428	0.240613	1.36678	2.50843
2.65697	11.5898		27.47			0.155694	0.335593		5.67958			0.243465	0.284359		2.68661	1.76759
Figure 10B
WT	FibEGFR-/-		WT	FibEGFR-/-
162	134		67.284	47.7612
141	131		85.1064	52.6718
230	120		71.7391	29.1667
174	158		74.7126	32.2785
200	171		49.5	50.8772
206	152		55.8252	39.4737
166	128		74.0964	44.5312
139	117		51.7986	36.7521
106	110		54.717	39.0909
	132			47.7273

## Sheet: Fig S1
Figure S1
0	1	3	7	11
4.0412	11.719	13.5835	17.0746	16.2434
4.82585	12.082	11.1718	14.3879	10.7464
4.33426	11.0332	13.4151	14.2292	13.2855
4.14906	9.45308	13.1572	15.3353	10.3588
4.93409	12.3872	12.0652	15.701	14.68
3.9171	12.2337	10.1667	14.1702	14.3879
4.5529	12.2846	11.9819	13.7922	10.4961
4.24506	13.8689		16.6308

## Sheet: Fig S2
Figure S2
	WT						iRhom2
NGAL	0.86514	0.839695	1.28499	1.19593	0.814249		0.483461	0.750636	0.699746	0.877863	0.776081
KIM-1	1.16216	1.02703	1.37838	0.945946	0.486486		0.432432	0.486486	0.756757	0.837838	0.513514

## Sheet: Fig S3
Figure S3
0	3	7	11		0	3	7	11		0	3	7	11
124.74	196.146	189.859	136.125		8.43147	7.20893	5.36949	4.67765		0.005372	0.008892	0.010095
159.762	185.823	126.569	180.116		8.86293	7.37061	7.45281	4.54659		0.005616	0.104951	0.036671	0.0059035
175.696	130.579	151.144	206.899		9.96441	5.73099	7.65703	6.61978		0.006447	0.013876	0.039385	0.009419
149.167	187.635	141.218	200.129		6.10228	7.84506	5.92487	5.24806		0.007069	0.007571	0.099152	0.0405764
128.692	245.025	155.609	168.872		7.0562	6.23238	7.25907	4.31627		0.014267	0.012223	0.032437	0.0061756
175.154	209.207	218.393	205.185		7.57258	7.21893	6.98754	5.11163		0.018008	0.006642	0.063363	0.0108797
157.891		127.097	220.676		8.9184		6.05356	8.53733		0.01154		0.01571	0.0338849
118.75		144.686			8.65051		5.81502			0.009511		0.034597

[truncated: 6 more sheets: Fig S4, Fig S7, Fig S8, Fig S9, Fig S10, Fig S14]
